# Supplementary material for: Experimental Infection of Chickens with H5N8 High Pathogenicity Avian Influenza Viruses Isolated in Japan in the Winter of 2020–2021
Source: Viruses. 2023 Nov 23;15(12):2293. doi: 10.3390/v15122293 (PMC10748181; doi:10.3390/v15122293)
Supplement: Supplementary file 1 [file viruses-15-02293-s001.zip]

Archive with 1 entries (1 files):
- viruses-2745102-supplementary.pdf
